# Supplementary material for: Ovary Proteome Analysis Reveals RH36 Regulates Reproduction via Vitellin Uptake Mediated by HSP70 Protein in Hard Ticks
Source: Front Cell Infect Microbiol. 2020 Mar 10;10:93. doi: 10.3389/fcimb.2020.00093 (PMC7076983; doi:10.3389/fcimb.2020.00093)
Supplement: Supplementary file 1 [file Data_Sheet_1.zip]

Archive with 53 entries (44 files):
- Frontiers_Supplementary_Material/
- Frontiers_Supplementary_Material/Supplementary_Material.docx
- Frontiers_Supplementary_Material/Table S1.xls
- Frontiers_Supplementary_Material/Table S4.xls
- Frontiers_Supplementary_Material/Table S5.xls
- Frontiers_Supplementary_Material/Table S6.xlsx
- Frontiers_Supplementary_Material/Table S7.xlsx
- Frontiers_Supplementary_Material/original pictures for immunbolotting/
- Frontiers_Supplementary_Material/original pictures for immunbolotting/Fig. 1/
- Frontiers_Supplementary_Material/original pictures for immunbolotting/Fig. 1/1-RH36 F5.tif
- Frontiers_Supplementary_Material/original pictures for immunbolotting/Fig. 1/2-actin  F5.tif
- Frontiers_Supplementary_Material/original pictures for immunbolotting/Fig. 1/3-RH36  E0.tif
- Frontiers_Supplementary_Material/original pictures for immunbolotting/Fig. 1/4-actin  E0.tif
- Frontiers_Supplementary_Material/original pictures for immunbolotting/Fig. 1/5-RH36 SG.tif
- Frontiers_Supplementary_Material/original pictures for immunbolotting/Fig. 1/6-actin SG.tif
- Frontiers_Supplementary_Material/original pictures for immunbolotting/Fig. 2/
- Frontiers_Supplementary_Material/original pictures for immunbolotting/Fig. 2/1-Vn FB.tif
- Frontiers_Supplementary_Material/original pictures for immunbolotting/Fig. 2/2-Actin FB.tif
- Frontiers_Supplementary_Material/original pictures for immunbolotting/Fig. 2/3-Vn HE.tif
- Frontiers_Supplementary_Material/original pictures for immunbolotting/Fig. 2/4-Actin HE.tif
- Frontiers_Supplementary_Material/original pictures for immunbolotting/Fig. 2/5-Vn OV.tif
- Frontiers_Supplementary_Material/original pictures for immunbolotting/Fig. 2/6-Actin OV.tif
- Frontiers_Supplementary_Material/original pictures for immunbolotting/Fig. 2/7-Vn SG.tif
- Frontiers_Supplementary_Material/original pictures for immunbolotting/Fig. 2/8-actin SG.tif
- Frontiers_Supplementary_Material/original pictures for immunbolotting/Fig. 4/
- Frontiers_Supplementary_Material/original pictures for immunbolotting/Fig. 4/1-Vn F5.tif
- Frontiers_Supplementary_Material/original pictures for immunbolotting/Fig. 4/2-GAPDH F5.tif
- Frontiers_Supplementary_Material/original pictures for immunbolotting/Fig. 4/3-Vn E3.tif
- Frontiers_Supplementary_Material/original pictures for immunbolotting/Fig. 4/4-GAPDH  E3.tif
- Frontiers_Supplementary_Material/original pictures for immunbolotting/Fig. 4/5-Vn E10.tif
- Frontiers_Supplementary_Material/original pictures for immunbolotting/Fig. 4/6-GAPDH E10.tif
- Frontiers_Supplementary_Material/original pictures for immunbolotting/Fig. 6/
- Frontiers_Supplementary_Material/original pictures for immunbolotting/Fig. 6/1-HSP70 FB.tif
- Frontiers_Supplementary_Material/original pictures for immunbolotting/Fig. 6/2-Actin FB.tif
- Frontiers_Supplementary_Material/original pictures for immunbolotting/Fig. 6/3-HSP70 HE.tif
- Frontiers_Supplementary_Material/original pictures for immunbolotting/Fig. 6/4-Actin HE.tif
- Frontiers_Supplementary_Material/original pictures for immunbolotting/Fig. 6/5-HSP70 OV.tif
- Frontiers_Supplementary_Material/original pictures for immunbolotting/Fig. 6/6-Actin OV.tif
- Frontiers_Supplementary_Material/original pictures for immunbolotting/Fig. 6/7-HSP70 SG.tif
- Frontiers_Supplementary_Material/original pictures for immunbolotting/Fig. 6/8-actin SG.tif
- Frontiers_Supplementary_Material/original pictures for immunbolotting/Fig. 7/
- Frontiers_Supplementary_Material/original pictures for immunbolotting/Fig. 7/1-HsSP70 F5.tif
- Frontiers_Supplementary_Material/original pictures for immunbolotting/Fig. 7/2-GAPDH F5.tif
- Frontiers_Supplementary_Material/original pictures for immunbolotting/Fig. 7/3-HSP70 E3.tif
- Frontiers_Supplementary_Material/original pictures for immunbolotting/Fig. 7/4-GAPDH E3.tif
- Frontiers_Supplementary_Material/original pictures for immunbolotting/Fig. 7/5-HSP70 E10.tif
- Frontiers_Supplementary_Material/original pictures for immunbolotting/Fig. 7/6-GAPDH E10.tif
- Frontiers_Supplementary_Material/original pictures for immunbolotting/Fig. 8/
- Frontiers_Supplementary_Material/original pictures for immunbolotting/Fig. 8/1-HSP70.tif
- Frontiers_Supplementary_Material/original pictures for immunbolotting/Fig. 8/2-GAPDH.tif
- Frontiers_Supplementary_Material/original pictures for immunbolotting/Fig. 9/
- Frontiers_Supplementary_Material/original pictures for immunbolotting/Fig. 9/1-Vn.tif
- Frontiers_Supplementary_Material/original pictures for immunbolotting/Fig. 9/2-actin.tif
