# Supplementary material for: Ovary Proteome Analysis Reveals RH36 Regulates Reproduction via Vitellin Uptake Mediated by HSP70 Protein in Hard Ticks
Source: Front Cell Infect Microbiol. 2020 Mar 10;10:93. doi: 10.3389/fcimb.2020.00093 (PMC7076983; doi:10.3389/fcimb.2020.00093)
Supplement: Supplementary file 1 [file Data_Sheet_1.zip › Frontiers_Supplementary_Material/Table S1.xls]

## Sheet: the mascot parameters
Supplementary Table 1. The identified parameters used for MASCOT searches.
Item	Value
Type of search	MS/MS Ion search
Enzyme	Trypsin
Mass Values	Monoisotopic
Max Missed Cleavages	2
Fixed modifications	Carbamidomethyl (C), TMT 6plex (N-term), TMT 6plex (K)
Variable modifications	Oxidation (M), TMT 6plex (Y)
Peptide Mass Tolerance	± 20 ppm
Fragment Mass Tolerance	0.1Da
Protein Mass	Unrestricted
Database	uniprot_Ixodidae_121823_20170103.fasta
Database pattern	Decoy
Peptide FDR	≤0.01
