# Supplementary material for: Ovary Proteome Analysis Reveals RH36 Regulates Reproduction via Vitellin Uptake Mediated by HSP70 Protein in Hard Ticks
Source: Front Cell Infect Microbiol. 2020 Mar 10;10:93. doi: 10.3389/fcimb.2020.00093 (PMC7076983; doi:10.3389/fcimb.2020.00093)
Supplement: Supplementary file 1 [file Data_Sheet_1.zip › Frontiers_Supplementary_Material/Table S4.xls]

## Sheet: protein
Supplementary Table 4. Identification of the polypeptide (136.5 kDa) from vitellogenin by LC-MS/MS.
	Reference	PepCount	UniquePepCount	CoverPercent	MW	PI
1	tr|A0A034WTV5|A0A034WTV5_RHIMP Vitellogenin 1 OS=Rhipicephalus microplus PE=4 SV=1	38	16	0.0763	201577	7.96
2	tr|A0A131YWP6|A0A131YWP6_RHIAP Vitellogenin 3 OS=Rhipicephalus appendiculatus PE=4 SV=1	8	7	0.0375	216328	7.33
3	tr|A0A131YZP2|A0A131YZP2_RHIAP DNA repair protein RAD51 OS=Rhipicephalus appendiculatus PE=3 SV=1	2	2	0.0297	36676.6	5.74
4	tr|V5HQD4|V5HQD4_IXORI Uncharacterized protein OS=Ixodes ricinus PE=2 SV=1	2	1	0.0203	39161.3	8.51
5	tr|A0A023GDJ5|A0A023GDJ5_9ACAR Putative thyroid hormone receptor interactor 12 isoform 1 (Fragment) OS=Amblyomma triste PE=2 SV=1	1	1	0.0068	145014	7.94
6	tr|A0A0K8R9Q3|A0A0K8R9Q3_IXORI Putative 5'-nucleotidase/apyrase OS=Ixodes ricinus PE=2 SV=1	1	1	0.0122	64155.5	5.91
7	tr|A0A131XCZ9|A0A131XCZ9_9ACAR Putative translational activator gcn1 (Fragment) OS=Hyalomma excavatum PE=2 SV=1	1	1	0.0023	281547	6.74
8	tr|A0A131XWF9|A0A131XWF9_IXORI Putative gtp-binding protein OS=Ixodes ricinus PE=2 SV=1	1	1	0.027	40784.5	9.34
9	tr|A0A147BLE7|A0A147BLE7_IXORI Putative tick transposon OS=Ixodes ricinus PE=4 SV=1	1	1	0.0068	116223	8.95
10	tr|B7PVM5|B7PVM5_IXOSC Zinc finger protein, putative OS=Ixodes scapularis GN=IscW_ISCW019863 PE=4 SV=1	1	1	0.0563	16673.8	9.3
11	tr|B7Q2C0|B7Q2C0_IXOSC Secreted metalloprotease, putative OS=Ixodes scapularis GN=IscW_ISCW008970 PE=4 SV=1	1	1	0.0094	72664.8	7.57
12	tr|B7QE44|B7QE44_IXOSC C-AMP-responsive-element binding protein omega, putative (Fragment) OS=Ixodes scapularis GN=IscW_ISCW012507 PE=4 SV=1	1	1	0.0519	32982.8	8.93
13	tr|L7LPN0|L7LPN0_9ACAR Putative rho gtpase binding protein OS=Rhipicephalus pulchellus PE=2 SV=1	1	1	0.0068	117832	8.19
14	tr|V5H6L7|V5H6L7_IXORI Uncharacterized protein (Fragment) OS=Ixodes ricinus PE=2 SV=1	1	1	0.0265	29652.1	5.9
15	tr|V5HPE2|V5HPE2_IXORI Putative e3 ubiquitin-protein ligase huwe1 (Fragment) OS=Ixodes ricinus PE=2 SV=1	1	1	0.0073	89653.4	5.63
