# Supplementary material for: Ovary Proteome Analysis Reveals RH36 Regulates Reproduction via Vitellin Uptake Mediated by HSP70 Protein in Hard Ticks
Source: Front Cell Infect Microbiol. 2020 Mar 10;10:93. doi: 10.3389/fcimb.2020.00093 (PMC7076983; doi:10.3389/fcimb.2020.00093)
Supplement: Supplementary file 1 [file Data_Sheet_1.zip › Frontiers_Supplementary_Material/Table S5.xls]

## Sheet: protein
Supplementary Table 5. Identification of the polypeptide (72.7 kDa) from vitellogenin by LC-MS/MS.
	Reference	PepCount	UniquePepCount	CoverPercent	MW	PI
1	tr|A0A131YWP6|A0A131YWP6_RHIAP Vitellogenin 3 OS=Rhipicephalus appendiculatus PE=4 SV=1	213	65	0.2964	216328	7.33
2	tr|A0A034WWF8|A0A034WWF8_RHIMP Vitellogenin 3 OS=Rhipicephalus microplus PE=4 SV=1	137	44	0.1804	216741	7.56
3	tr|A0A034WTV5|A0A034WTV5_RHIMP Vitellogenin 1 OS=Rhipicephalus microplus PE=4 SV=1	95	37	0.1924	201577	7.96
4	tr|A8WAA7|A8WAA7_DERVA Vitellogenin-2 OS=Dermacentor variabilis GN=Vg-2 PE=2 SV=2	96	23	0.0959	212592	7.92
5	tr|Q17174|Q17174_RHIMP GP80 (Fragment) OS=Rhipicephalus microplus PE=2 SV=1	33	22	0.1668	147184	8.88
6	tr|Q5EG54|Q5EG54_DERVA Vitellogenin OS=Dermacentor variabilis GN=Vg PE=2 SV=2	77	18	0.0836	208243	7.01
7	tr|V9NJJ9|V9NJJ9_9ACAR Vitellogenin 2 OS=Amblyomma hebraeum GN=Vg2 PE=2 SV=1	26	8	0.0369	217502	6.8
8	tr|Q56CZ1|Q56CZ1_RHIMP Yolk cathepsin (Fragment) OS=Rhipicephalus microplus GN=BYC PE=2 SV=1	2	2	0.0426	39400	5.05
9	tr|G3MLL4|G3MLL4_9ACAR Uncharacterized protein OS=Amblyomma maculatum PE=2 SV=1	3	1	0.033	21539.1	5.7
10	tr|A0A023G7Y6|A0A023G7Y6_9ACAR Uncharacterized protein OS=Amblyomma triste PE=2 SV=1	1	1	0.0164	91704.8	5.72
11	tr|A0A023GFG1|A0A023GFG1_9ACAR Putative microtubule-binding calmodulin-regulated spectrin-associated (Fragment) OS=Amblyomma triste PE=2 SV=1	1	1	0.0353	59762.4	9.5
12	tr|A0A0C9RRA4|A0A0C9RRA4_AMBAM Putative phosphatidylinositol 3-kinase vps34 involved in signal transduction (Fragment) OS=Amblyomma americanum PE=2 SV=1	1	1	0.08	8454.82	6.91
13	tr|A0A0K8R384|A0A0K8R384_IXORI Putative methylase of polypeptide chain release factors translation OS=Ixodes ricinus PE=2 SV=1	1	1	0.0382	17134.3	5.81
14	tr|A0A0K8R7R0|A0A0K8R7R0_IXORI Putative ixodes 26 kDa salivary protein OS=Ixodes ricinus PE=2 SV=1	1	1	0.0441	26189.8	6.22
15	tr|A0A131XBN7|A0A131XBN7_9ACAR Putative rhoa gtpase effector dia/diaphanous OS=Hyalomma excavatum PE=2 SV=1	1	1	0.0068	117741	8.19
16	tr|A0A131XC33|A0A131XC33_9ACAR Putative microtubule-associated protein futsch (Fragment) OS=Hyalomma excavatum PE=2 SV=1	1	1	0.0135	81680	8.47
17	tr|A0A131XKG5|A0A131XKG5_9ACAR Uncharacterized protein (Fragment) OS=Hyalomma excavatum PE=2 SV=1	1	1	0.0552	16588	5.73
18	tr|A0A131XNQ9|A0A131XNQ9_9ACAR Putative guanine nucleotide-binding protein (Fragment) OS=Hyalomma excavatum PE=2 SV=1	1	1	0.0146	46040.4	5
19	tr|A0A131XV33|A0A131XV33_IXORI Putative wd-repeat protein OS=Ixodes ricinus PE=2 SV=1	1	1	0.0161	48564.1	6.13
20	tr|A0A131YE30|A0A131YE30_RHIAP Uncharacterized protein OS=Rhipicephalus appendiculatus PE=4 SV=1	1	1	0.0094	68979.8	12.04
21	tr|A0A131YE74|A0A131YE74_RHIAP Alpha-mannosidase OS=Rhipicephalus appendiculatus PE=3 SV=1	1	1	0.0097	117419	8.18
22	tr|A0A131YI46|A0A131YI46_RHIAP Apolipoprotein b OS=Rhipicephalus appendiculatus PE=4 SV=1	1	1	0.0046	265790	6.57
23	tr|A0A131YKV5|A0A131YKV5_RHIAP NADH dehydrogenase (Ubiquinone) flavoprotein 2 OS=Rhipicephalus appendiculatus PE=4 SV=1	1	1	0.0533	27511.2	8.71
24	tr|A0A131YLK2|A0A131YLK2_RHIAP Microtubule associated complex OS=Rhipicephalus appendiculatus PE=4 SV=1	1	1	0.002	495335	8.99
25	tr|A0A131YTW5|A0A131YTW5_RHIAP Chromatin licensing and DNA replication factor 1 OS=Rhipicephalus appendiculatus PE=4 SV=1	1	1	0.0203	60385.4	9.77
26	tr|A0A131YUD9|A0A131YUD9_RHIAP H/ACA ribonucleoprotein complex subunit 1 OS=Rhipicephalus appendiculatus PE=4 SV=1	1	1	0.0417	26163.4	11.4
27	tr|A0A131YUY2|A0A131YUY2_RHIAP Spectrin beta OS=Rhipicephalus appendiculatus PE=4 SV=1	1	1	0.0017	464891	5.94
28	tr|A0A131YW16|A0A131YW16_RHIAP Uncharacterized protein OS=Rhipicephalus appendiculatus PE=4 SV=1	1	1	0.0061	110202	9.31
29	tr|A0A131YWF1|A0A131YWF1_RHIAP Translation initiation factor IF-2 OS=Rhipicephalus appendiculatus PE=3 SV=1	1	1	0.0142	78576.2	6.89
30	tr|A0A131Z230|A0A131Z230_RHIAP Uncharacterized protein OS=Rhipicephalus appendiculatus PE=4 SV=1	1	1	0.0058	134060	5.77
31	tr|A0A131Z4X7|A0A131Z4X7_RHIAP rRNA-processing protein CGR1 OS=Rhipicephalus appendiculatus PE=4 SV=1	1	1	0.0597	15920.6	10.67
32	tr|A0A147B6S1|A0A147B6S1_9ACAR N alpha acetyltransferase auxiliary subunit like (Fragment) OS=Carios mimon PE=4 SV=1	1	1	0.0355	19879	5.74
33	tr|A0A147BCI9|A0A147BCI9_IXORI Putative tick transposon OS=Ixodes ricinus PE=4 SV=1	1	1	0.0118	68474.9	7.63
34	tr|A0A147BV33|A0A147BV33_IXORI Putative phosphoglucomutase (Fragment) OS=Ixodes ricinus PE=3 SV=1	1	1	0.0252	60514	5.41
35	tr|B7P165|B7P165_IXOSC Putative uncharacterized protein OS=Ixodes scapularis GN=IscW_ISCW016108 PE=4 SV=1	1	1	0.0215	77929.3	8.46
36	tr|B7P7R8|B7P7R8_IXOSC Sodium/phosphate transporter, putative (Fragment) OS=Ixodes scapularis GN=IscW_ISCW002590 PE=4 SV=1	1	1	0.0166	51762.1	9.23
37	tr|B7PE09|B7PE09_IXOSC RNA-binding protein musashi, putative OS=Ixodes scapularis GN=IscW_ISCW018203 PE=4 SV=1	1	1	0.0252	48642.4	8.81
38	tr|B7Q556|B7Q556_IXOSC Putative uncharacterized protein OS=Ixodes scapularis GN=IscW_ISCW010627 PE=4 SV=1	1	1	0.072	14164	9.21
39	tr|B7QM93|B7QM93_IXOSC Secreted salivary gland peptide, putative OS=Ixodes scapularis GN=IscW_ISCW024841 PE=4 SV=1	1	1	0.1172	14470	7.78
40	tr|G3MIL8|G3MIL8_9ACAR Uncharacterized protein (Fragment) OS=Amblyomma maculatum PE=2 SV=1	1	1	0.0183	53931.9	6.56
41	tr|L7MAJ9|L7MAJ9_9ACAR Uncharacterized protein (Fragment) OS=Rhipicephalus pulchellus PE=2 SV=1	1	1	0.0016	472186	9.84
42	tr|L7MHV5|L7MHV5_9ACAR Uncharacterized protein (Fragment) OS=Rhipicephalus pulchellus PE=2 SV=1	1	1	0.0079	86429	8.21
43	tr|L7MJP9|L7MJP9_9ACAR Putative core 1 galactosyltransferase a (Fragment) OS=Rhipicephalus pulchellus PE=2 SV=1	1	1	0.0147	45865.5	9.13
44	tr|L7MJT1|L7MJT1_9ACAR Putative tick transposon (Fragment) OS=Rhipicephalus pulchellus PE=2 SV=1	1	1	0.0072	110371	9.33
45	tr|V5GHT8|V5GHT8_IXORI Putative oligosaccharyltransferase stt3 subunit OS=Ixodes ricinus PE=2 SV=1	1	1	0.04	20385.5	10.45
46	tr|V5GRQ8|V5GRQ8_IXORI Putative dna repair protein rad51 (Fragment) OS=Ixodes ricinus PE=2 SV=1	1	1	0.0284	38320.5	6.19
47	tr|V5I1U8|V5I1U8_IXORI Uncharacterized protein OS=Ixodes ricinus PE=2 SV=1	1	1	0.0352	30867.9	9.08
