# Supplementary material for: Ovary Proteome Analysis Reveals RH36 Regulates Reproduction via Vitellin Uptake Mediated by HSP70 Protein in Hard Ticks
Source: Front Cell Infect Microbiol. 2020 Mar 10;10:93. doi: 10.3389/fcimb.2020.00093 (PMC7076983; doi:10.3389/fcimb.2020.00093)
Supplement: Supplementary file 1 [file Data_Sheet_1.zip › Frontiers_Supplementary_Material/Table S6.xlsx]

## Sheet: RF5 vs LF5
		Supplementary Table 6. List of differentially expressed proteins in the fed 5-day ovaries.
Accession	Description	Coverage	Unique Peptides	Peptides	PSMs	AAs	MW [kDa]	calc. pI	RF5-1/LF5	RF5-2/LF5	RF5-3/LF5	average RF5/LF5	t-test p value
L7MJX5	Putative endonuclease (Fragment) OS=Rhipicephalus pulchellus PE=2 SV=1 - [L7MJX5_9ACAR]	21.3	4	4	5	216	25.2141	8.38232	1.33989	1.39857	1.39364	1.37736	0.00247085
A0A131Y4F8	Putative vacuolar sorting protein vps1 dynamin (Fragment) OS=Ixodes ricinus PE=2 SV=1 - [A0A131Y4F8_IXORI]	26.01	1	20	29	792	89.3457	7.72314	1.22403	1.19215	1.24991	1.22203	0.00561185
A0A131XL62	Putative rna helicase OS=Hyalomma excavatum PE=2 SV=1 - [A0A131XL62_9ACAR]	35.41	1	25	71	737	80.7319	9.43701	1.26216	1.20464	1.19113	1.21931	0.00971774
A0A023GLJ6	Putative glyoxylate/hydroxypyruvate reduct OS=Amblyomma triste PE=2 SV=1 - [A0A023GLJ6_9ACAR]	7.38	2	2	9	325	35.5643	7.95752	1.33408	1.23397	1.25667	1.27491	0.0119346
A0A034WXH1	Vitellogenin 5 (Fragment) OS=Rhipicephalus microplus PE=4 SV=1 - [A0A034WXH1_RHIMP]	31.95	4	15	93	507	56.2119	8.27979	1.29136	1.30083	1.42666	1.33962	0.0160902
A0A147BW46	Putative salivary kunitz domain protein (Fragment) OS=Ixodes ricinus PE=4 SV=1 - [A0A147BW46_IXORI]	0.72	1	1	1	2069	224.291	4.89404	1.2764	1.23708	1.17138	1.22829	0.0175358
A0A131YK19	Metalloendopeptidase OS=Rhipicephalus appendiculatus PE=3 SV=1 - [A0A131YK19_RHIAP]	19.36	1	8	20	470	53.5859	6.39209	1.19221	1.30809	1.2815	1.2606	0.01761
A0A131XBN9	Uncharacterized protein OS=Hyalomma excavatum PE=2 SV=1 - [A0A131XBN9_9ACAR]	3.7	1	2	3	649	70.126	5.32568	1.2218	1.34228	1.24319	1.26909	0.0184965
A0A131XIX0	Putative sperm-specific antigen 2 (Fragment) OS=Hyalomma excavatum PE=2 SV=1 - [A0A131XIX0_9ACAR]	3.73	1	1	1	805	87.731	7.00537	2.96437	2.65686	2.19928	2.60684	0.0186028
A0A131Z0L8	Arginine-rich protein OS=Rhipicephalus appendiculatus PE=4 SV=1 - [A0A131Z0L8_RHIAP]	35.36	6	6	22	181	20.6277	7.54736	1.20074	1.21308	1.30858	1.2408	0.0194461
A0A131YSR5	Vitellogenin B OS=Rhipicephalus appendiculatus PE=4 SV=1 - [A0A131YSR5_RHIAP]	29.72	36	83	447	3143	352.929	6.75635	1.25188	1.37377	1.41634	1.34733	0.019544
A0A131Z8N3	CD109 antigen (Gov platelet alloantigens) (Fragment) OS=Rhipicephalus appendiculatus PE=4 SV=1 - [A0A131Z8N3_RHIAP]	2.94	5	5	6	1732	191.838	7.35693	1.20381	1.22548	1.32227	1.25052	0.0204856
A0A131XZV3	Putative vitellogenin-b (Fragment) OS=Ixodes ricinus PE=2 SV=1 - [A0A131XZV3_IXORI]	3.54	1	2	9	508	59.0149	6.58057	1.35984	1.56395	1.61842	1.51407	0.0226457
A0A131XQ15	Putative translation elongation factor 2 OS=Ixodes ricinus PE=2 SV=1 - [A0A131XQ15_IXORI]	48.34	1	35	307	844	94.2651	6.65381	3.06991	4.18918	4.70283	3.98731	0.0250663
A0A131Z8F7	Heparan sulfate proteoglycan 2 (Fragment) OS=Rhipicephalus appendiculatus PE=4 SV=1 - [A0A131Z8F7_RHIAP]	27.94	3	96	432	4087	446.5	5.33838	1.28827	1.23104	1.40855	1.30928	0.0274322
A0A131YJV8	FK506-binding protein 14 OS=Rhipicephalus appendiculatus PE=4 SV=1 - [A0A131YJV8_RHIAP]	65.71	13	13	51	210	23.0056	4.91943	1.19073	1.23165	1.33671	1.25303	0.0282784
A0A034WZ42	Hemelipoprotein HeLp (Fragment) OS=Rhipicephalus microplus PE=4 SV=1 - [A0A034WZ42_RHIMP]	20.23	2	29	176	1280	146.639	7.09326	1.36872	1.29575	1.52733	1.39727	0.0283553
A0A023FIS9	Uncharacterized protein OS=Amblyomma cajennense PE=2 SV=1 - [A0A023FIS9_9ACAR]	66.94	1	15	243	245	28.0579	4.89404	1.25108	1.15638	1.29443	1.23396	0.0290353
A0A023GGJ5	Putative multidomain protein (Fragment) OS=Amblyomma triste PE=2 SV=1 - [A0A023GGJ5_9ACAR]	1.52	1	1	1	924	106.215	6.07471	1.60347	1.37942	1.3584	1.4471	0.0294148
A0A131YM86	Neural cell adhesion molecule 2 OS=Rhipicephalus appendiculatus PE=4 SV=1 - [A0A131YM86_RHIAP]	3.93	2	2	5	713	78.3479	4.85596	1.28451	1.19326	1.15276	1.21018	0.0326879
L7M7I0	Putative hypoxanthine-guanine phosphoribosyltransferase OS=Rhipicephalus pulchellus PE=2 SV=1 - [L7M7I0_9ACAR]	41.36	1	7	22	220	25.3286	7.04932	1.16938	1.29506	1.17573	1.21339	0.0347884
A0A023G3C0	Putative terribly reduced optic lobes (Fragment) OS=Amblyomma triste PE=2 SV=1 - [A0A023G3C0_9ACAR]	18.05	1	14	69	997	110.249	5.13525	1.2438	1.3347	1.16726	1.24859	0.0358715
A0A034WTS6	Vitellogenin 2 OS=Rhipicephalus microplus PE=4 SV=1 - [A0A034WTS6_RHIMP]	20.61	4	30	118	1679	189.766	6.52197	1.24651	1.50111	1.38039	1.376	0.0361804
E1CAX9	Vitellogenin-1 OS=Haemaphysalis longicornis GN=HlVg-1 PE=2 SV=1 - [E1CAX9_HAELO]	4.6	2	7	29	1694	196.712	6.46826	2.36455	2.54308	3.70397	2.87053	0.0468755
A0A023GME3	Putative vitellogenin-1 (Fragment) OS=Amblyomma triste PE=2 SV=1 - [A0A023GME3_9ACAR]	11.56	8	16	78	1315	153.53	5.68115	1.75424	1.76474	2.43237	1.98379	0.0482571
C9W1B4	Hypothetical secreted protein (Fragment) OS=Rhipicephalus sanguineus PE=2 SV=1 - [C9W1B4_RHISA]	7.64	1	1	2	157	17.2037	6.0874	0.784703	0.779269	0.783569	0.782514	5.78975e-05
A0A131Z3P5	Heat shock 70kDa protein 5 OS=Rhipicephalus appendiculatus PE=3 SV=1 - [A0A131Z3P5_RHIAP]	55.39	7	37	437	659	72.3985	5.46533	0.812052	0.821645	0.806996	0.813564	0.000530485
E4W3Z2	Heat shock 70 kDa protein 5 OS=Haemaphysalis longicornis PE=2 SV=1 - [E4W3Z2_HAELO]	43.33	1	30	351	660	72.4295	5.41455	0.741287	0.765836	0.744689	0.750604	0.00094675
A0A131YMQ9	Rab GDP dissociation inhibitor OS=Rhipicephalus appendiculatus PE=4 SV=1 - [A0A131YMQ9_RHIAP]	58.92	1	24	147	443	49.77	5.65576	0.844072	0.821975	0.822951	0.829666	0.00178614
A0A023GMD4	Putative nuclear helicase mop-3/sno dead-box superfamily OS=Amblyomma triste PE=2 SV=1 - [A0A023GMD4_9ACAR]	9.02	1	9	10	1275	141.136	7.31299	0.816555	0.831227	0.848164	0.831982	0.00294129
A0A131YWX1	Elongator complex protein 1 OS=Rhipicephalus appendiculatus PE=3 SV=1 - [A0A131YWX1_RHIAP]	10.43	1	13	22	1314	147.223	5.84619	0.778102	0.83715	0.796286	0.803846	0.00782988
A0A131ZDX3	TIL domain containing protein (Fragment) OS=Rhipicephalus appendiculatus PE=4 SV=1 - [A0A131ZDX3_RHIAP]	0.4	1	1	2	2243	246.256	5.0083	0.678717	0.737835	0.763615	0.726723	0.0083504
L7MCA3	Putative phosphatidylinositol transfer protein pdr16 (Fragment) OS=Rhipicephalus pulchellus PE=2 SV=1 - [L7MCA3_9ACAR]	2.87	1	1	1	209	24.4926	8.85107	0.827961	0.772665	0.758232	0.786286	0.00974253
A0A090XA27	Putative phosphoglycerate mutase OS=Ixodes ricinus PE=2 SV=1 - [A0A090XA27_IXORI]	1.32	1	1	2	454	50.4868	9.96436	0.725337	0.812483	0.748807	0.762209	0.0117753
A0A131XBM8	Putative gdp dissociation inhibitor OS=Hyalomma excavatum PE=2 SV=1 - [A0A131XBM8_9ACAR]	63.88	2	25	156	443	49.759	5.65576	0.815537	0.758536	0.835211	0.803095	0.0133616
L7MIE6	Putative ikappab kinase complex ikap component (Fragment) OS=Rhipicephalus pulchellus PE=2 SV=1 - [L7MIE6_9ACAR]	11.14	1	14	22	1320	147.695	5.89697	0.779564	0.851571	0.845504	0.825546	0.0170247
A0A023FP86	Uncharacterized protein (Fragment) OS=Amblyomma cajennense PE=2 SV=1 - [A0A023FP86_9ACAR]	8.42	1	1	4	95	11.1428	7.44482	0.815166	0.702206	0.747468	0.754947	0.0174713
A0A131XH10	Putative alpha-16-fucosyltransferase OS=Hyalomma excavatum PE=2 SV=1 - [A0A131XH10_9ACAR]	2.91	2	2	2	549	61.9407	8.25049	0.868073	0.790581	0.839532	0.832729	0.0178115
A0A131YLT0	Hsp70-interacting protein OS=Rhipicephalus appendiculatus PE=4 SV=1 - [A0A131YLT0_RHIAP]	24.03	1	4	8	258	28.719	5.16064	0.733557	0.762984	0.837452	0.777997	0.0188479
A0A131Z678	TIL domain containing protein (Fragment) OS=Rhipicephalus appendiculatus PE=4 SV=1 - [A0A131Z678_RHIAP]	1.11	2	2	2	1891	204.841	5.50342	0.707582	0.684987	0.811802	0.73479	0.0210045
L7MD68	Uncharacterized protein (Fragment) OS=Rhipicephalus pulchellus PE=2 SV=1 - [L7MD68_9ACAR]	20.67	2	8	10	421	46.7071	7.82568	0.774522	0.869541	0.81932	0.821127	0.0227408
G3MP23	Uncharacterized protein OS=Amblyomma maculatum PE=2 SV=1 - [G3MP23_9ACAR]	15.88	2	4	13	340	38.8313	6.65381	0.551813	0.660862	0.769794	0.660823	0.0327385
A0A023GEY7	Putative gamma-soluble nsf attachment protein OS=Amblyomma triste PE=2 SV=1 - [A0A023GEY7_9ACAR]	8.88	1	2	2	338	36.6455	5.16064	0.744625	0.858862	0.83544	0.812975	0.0329903
A0A131YJG5	Autophagy-related protein 2 OS=Rhipicephalus appendiculatus PE=4 SV=1 - [A0A131YJG5_RHIAP]	0.28	1	1	4	2118	234.834	5.68115	0.809724	0.75855	0.890343	0.819539	0.0423371
