# Supplementary material for: Ovary Proteome Analysis Reveals RH36 Regulates Reproduction via Vitellin Uptake Mediated by HSP70 Protein in Hard Ticks
Source: Front Cell Infect Microbiol. 2020 Mar 10;10:93. doi: 10.3389/fcimb.2020.00093 (PMC7076983; doi:10.3389/fcimb.2020.00093)
Supplement: Supplementary file 1 [file Data_Sheet_1.zip › Frontiers_Supplementary_Material/Table S7.xlsx]

## Sheet: RE10 vs LE10
Supplementary Table 7. List of differentially expressed proteins in the post-engorgement 10-day ovaries.
Accession	Description	Coverage	Unique Peptides	Peptides	PSMs	AAs	MW [kDa]	calc. pI	RE10-1/LE10	RE10-2/LE10	RE10-3/LE10	average RE10/LE10	t-test p value
A0A131Z584	FK506-binding protein OS=Rhipicephalus appendiculatus PE=3 SV=1 - [A0A131Z584_RHIAP]	21.45	3	7	43	373	40.722	4.95752	1.25151	1.26674	1.26308	1.26044	0.000310544
A0A131XDD8	Putative vacuolar sorting protein vps1 dynamin OS=Hyalomma excavatum PE=2 SV=1 - [A0A131XDD8_9ACAR]	32.75	9	28	52	858	96.3237	8.04541	1.23731	1.26012	1.23363	1.24368	0.00115426
L7M7R2	Putative cytochrome c oxidase assembly protein OS=Rhipicephalus pulchellus PE=2 SV=1 - [L7M7R2_9ACAR]	20.9	6	6	10	268	30.4996	9.01221	1.29875	1.29235	1.25975	1.28362	0.00180842
L7LX08	Putative molecular chaperones mortalin/pbp74/grp75 hsp70 superfamily OS=Rhipicephalus pulchellus PE=2 SV=1 - [L7LX08_9ACAR]	45.56	7	32	195	687	74.6093	6.17627	1.27857	1.24089	1.25337	1.25761	0.0018453
L7M0L9	Putative small heat shock protein ii OS=Rhipicephalus pulchellus PE=2 SV=1 - [L7M0L9_9ACAR]	34.44	2	6	40	180	20.3823	8.30908	1.56779	1.64241	1.68347	1.63122	0.00286498
Q6JVM9	Glutathione S-transferase OS=Rhipicephalus appendiculatus GN=GST PE=2 SV=1 - [Q6JVM9_RHIAP]	32.74	3	7	109	223	25.6112	8.33838	1.25447	1.27382	1.3091	1.27913	0.00326568
L7M7J9	Putative phosphoribosylamidoimidazole-succinocarboxamide synthase OS=Rhipicephalus pulchellus PE=2 SV=1 - [L7M7J9_9ACAR]	43.74	11	18	172	423	46.343	8.07471	1.19811	1.22441	1.18385	1.20212	0.00343518
A0A023GHZ0	Putative tpa exp: fatty acid-binding protein fabp (Fragment) OS=Amblyomma triste PE=2 SV=1 - [A0A023GHZ0_9ACAR]	17.48	1	3	31	143	16.0874	7.43018	1.38436	1.47062	1.41856	1.42451	0.00347187
L7LWW0	Putative calcyclin binding protein OS=Rhipicephalus pulchellus PE=2 SV=1 - [L7LWW0_9ACAR]	28.82	6	6	23	229	25.7141	6.26514	1.28932	1.23418	1.25482	1.25944	0.00382171
L7LZK3	Putative suppressor of g2 allele of skp1 OS=Rhipicephalus pulchellus PE=2 SV=1 - [L7LZK3_9ACAR]	27.68	5	11	45	336	37.787	5.37646	1.25977	1.26456	1.21512	1.24648	0.00405385
L7MM36	Putative short-chain alcohol dehydrogenase/3-hydroxyacyl-coa dehydrogenase (Fragment) OS=Rhipicephalus pulchellus PE=2 SV=1 - [L7MM36_9ACAR]	44.27	10	10	39	314	32.6072	8.6167	1.18318	1.19665	1.22937	1.20307	0.00452913
L7LSB4	Putative cullin OS=Rhipicephalus pulchellus PE=2 SV=1 - [L7LSB4_9ACAR]	14.18	3	12	20	818	91.2379	5.33838	1.24115	1.25626	1.1959	1.2311	0.00610178
A0A131YLR6	Tudor domain-containing protein 1/4/6/7 OS=Rhipicephalus appendiculatus PE=4 SV=1 - [A0A131YLR6_RHIAP]	17.37	7	13	61	967	104.141	4.4624	1.29549	1.39139	1.34946	1.34545	0.00639523
A0A023FGK4	Peptidyl-prolyl cis-trans isomerase (Fragment) OS=Amblyomma cajennense PE=2 SV=1 - [A0A023FGK4_9ACAR]	20.74	1	4	41	188	20.0612	9.31982	1.35054	1.31392	1.26238	1.30895	0.00678207
A0A131Z4L0	Glutathione S-transferase OS=Rhipicephalus appendiculatus PE=3 SV=1 - [A0A131Z4L0_RHIAP]	49.78	9	15	96	231	26.4225	6.56592	1.23335	1.21242	1.17097	1.20558	0.00785517
A5LHW1	Protein disulfide-isomerase OS=Haemaphysalis longicornis GN=HlPDI-3 PE=2 SV=1 - [A5LHW1_HAELO]	18.44	1	11	99	488	54.9817	6.49365	1.19429	1.25647	1.20261	1.21779	0.00791341
A0A131YL95	B-cell receptor-associated protein 31 OS=Rhipicephalus appendiculatus PE=4 SV=1 - [A0A131YL95_RHIAP]	11.57	3	3	14	242	27.7314	8.49951	1.34991	1.36887	1.27068	1.32982	0.0082107
F0J9E0	Dynein light chain (Fragment) OS=Amblyomma variegatum PE=2 SV=1 - [F0J9E0_AMBVA]	61.18	5	5	75	85	9.84598	7.43018	1.33671	1.24356	1.28835	1.28954	0.00851919
B7Q717	Tubulin beta chain (Fragment) OS=Ixodes scapularis GN=IscW_ISCW021482 PE=3 SV=1 - [B7Q717_IXOSC]	32.89	2	12	144	456	51.0696	4.95752	1.90301	1.64752	1.83761	1.79605	0.00913856
A0A131Y3R0	Uncharacterized protein OS=Ixodes ricinus PE=2 SV=1 - [A0A131Y3R0_IXORI]	21.31	1	10	158	535	59.0558	9.61279	1.68498	1.53942	1.50004	1.57481	0.00943895
L7M8C6	Tyrosine--tRNA ligase OS=Rhipicephalus pulchellus PE=2 SV=1 - [L7M8C6_9ACAR]	35.16	7	18	47	529	58.9247	6.55127	1.22084	1.31545	1.26622	1.2675	0.0102688
A0A131YW86	Fasciclin domain containing protein OS=Rhipicephalus appendiculatus PE=4 SV=1 - [A0A131YW86_RHIAP]	9.51	2	3	22	347	37.9052	8.98291	1.19433	1.24505	1.28163	1.24034	0.0109113
L7M9V6	Uncharacterized protein (Fragment) OS=Rhipicephalus pulchellus PE=2 SV=1 - [L7M9V6_9ACAR]	34.01	1	14	113	441	49.5816	7.04932	1.29606	1.42422	1.34264	1.35431	0.0109907
B7Q447	Peptidyl-prolyl cis-trans isomerase OS=Ixodes scapularis GN=IscW_ISCW021667 PE=3 SV=1 - [B7Q447_IXOSC]	34.76	1	5	37	164	17.7238	9.08545	1.20288	1.25437	1.17775	1.21166	0.0111607
L7LYB0	Uncharacterized protein OS=Rhipicephalus pulchellus PE=2 SV=1 - [L7LYB0_9ACAR]	26.48	2	9	25	423	45.9159	6.1001	1.22234	1.31507	1.3127	1.28337	0.0114052
A0A023FLI4	Arsenical pump-driving ATPase (Fragment) OS=Amblyomma cajennense PE=2 SV=1 - [A0A023FLI4_9ACAR]	9.48	4	4	8	327	36.6685	5.32568	1.40005	1.30047	1.28477	1.32843	0.0118642
L7M5G9	Putative glutathione s-transferase OS=Rhipicephalus pulchellus PE=2 SV=1 - [L7M5G9_9ACAR]	42.79	2	8	23	229	26.5888	7.82568	1.27274	1.2393	1.36125	1.29109	0.0152625
A0A131YZ91	Molybdopterin cofactor sulfurase OS=Rhipicephalus appendiculatus PE=4 SV=1 - [A0A131YZ91_RHIAP]	18.32	5	7	16	333	37.1213	8.27979	1.39609	1.42734	1.27589	1.36644	0.0155027
C9W1Q2	Protein disulfide isomerase OS=Rhipicephalus sanguineus PE=2 SV=1 - [C9W1Q2_RHISA]	47.95	1	12	102	244	27.264	7.88428	1.53401	1.79378	1.56755	1.63178	0.0162676
A0A131XC80	Putative threonyl-trna synthetase (Fragment) OS=Hyalomma excavatum PE=2 SV=1 - [A0A131XC80_9ACAR]	33.1	3	22	82	707	81.6438	7.63525	1.3182	1.1974	1.25165	1.25575	0.0181506
A0A131YXE9	3-methylcrotonyl-CoA carboxylase beta subunit OS=Rhipicephalus appendiculatus PE=4 SV=1 - [A0A131YXE9_RHIAP]	28.37	8	12	33	564	61.4273	7.98682	1.36856	1.30271	1.2239	1.29839	0.0190779
A0A131YJI2	Pancreatic trypsin inhibitor OS=Rhipicephalus appendiculatus PE=4 SV=1 - [A0A131YJI2_RHIAP]	12.84	8	9	14	849	94.5108	7.76709	1.34859	1.37302	1.22329	1.31497	0.0210013
A0A131YQT2	Single-strand DNA-binding protein OS=Rhipicephalus appendiculatus PE=3 SV=1 - [A0A131YQT2_RHIAP]	17.58	3	3	12	165	18.4636	9.15869	1.51128	1.47062	1.30148	1.42779	0.0218135
A0A131Z2D6	Antigen 5 family member OS=Rhipicephalus appendiculatus PE=4 SV=1 - [A0A131Z2D6_RHIAP]	6.64	3	3	3	437	47.9041	7.57666	1.34653	1.42039	1.57782	1.44824	0.0223788
A0A131YQS5	RLL motif containing protein 1 OS=Rhipicephalus appendiculatus PE=4 SV=1 - [A0A131YQS5_RHIAP]	34.15	7	7	19	246	27.6171	6.43018	1.23208	1.23636	1.1413	1.20325	0.0224776
A0A131Z767	GrpE protein homolog OS=Rhipicephalus appendiculatus PE=3 SV=1 - [A0A131Z767_RHIAP]	37.39	3	6	15	222	24.9338	8.25049	1.23146	1.40228	1.35844	1.33073	0.0231564
A0A131YFR6	Phospholipase B-like 2 OS=Rhipicephalus appendiculatus PE=4 SV=1 - [A0A131YFR6_RHIAP]	4.55	1	1	3	154	17.9356	6.63916	1.60158	1.4017	1.37611	1.4598	0.0231957
L7M0Q9	Putative 17 beta-hydroxysteroid dehydrogenase type 3 OS=Rhipicephalus pulchellus PE=2 SV=1 - [L7M0Q9_9ACAR]	30.79	4	11	33	354	39.2844	8.77783	1.3474	1.51956	1.32001	1.39565	0.0240215
A0A023GJ06	Putative glutathione s-transferase ixodes scapularis glutathione s-transferase OS=Amblyomma triste PE=2 SV=1 - [A0A023GJ06_9ACAR]	18.3	1	5	8	224	26.9948	6.39209	1.3464	1.28203	1.19635	1.27493	0.0240888
B7PZZ8	Putative uncharacterized protein (Fragment) OS=Ixodes scapularis GN=IscW_ISCW010302 PE=4 SV=1 - [B7PZZ8_IXOSC]	43.33	10	10	56	270	29.4662	9.43701	1.64703	1.39638	1.43505	1.49282	0.0240913
A0A131YMS2	Cystathionine gamma-lyase OS=Rhipicephalus appendiculatus PE=3 SV=1 - [A0A131YMS2_RHIAP]	13.72	1	5	14	401	44.4107	7.41553	1.15429	1.2285	1.27552	1.21944	0.0249016
A0A131Z5F6	Metallopeptidase OS=Rhipicephalus appendiculatus PE=4 SV=1 - [A0A131Z5F6_RHIAP]	47.15	4	16	86	403	44.6621	6.7417	1.17879	1.29544	1.31447	1.2629	0.0250523
L7M990	Putative secreted peptide OS=Rhipicephalus pulchellus PE=2 SV=1 - [L7M990_9ACAR]	3.81	1	1	1	236	25.0671	6.771	1.35558	1.22625	1.40792	1.32992	0.0257491
L7LXC5	Putative transcriptional coactivator OS=Rhipicephalus pulchellus PE=2 SV=1 - [L7LXC5_9ACAR]	10.07	2	8	38	1092	117.575	4.41162	1.24515	1.39501	1.2513	1.29715	0.0260904
A0A131Z6Q7	Hypoxia up-regulated 1 OS=Rhipicephalus appendiculatus PE=3 SV=1 - [A0A131Z6Q7_RHIAP]	31.9	2	24	99	928	103.024	5.59229	1.29277	1.26735	1.15987	1.24	0.0276139
L7M6W4	Putative 60 kDa heat shock protein OS=Rhipicephalus pulchellus PE=2 SV=1 - [L7M6W4_9ACAR]	68.36	4	33	343	572	60.9491	5.57959	1.23692	1.32153	1.17755	1.24533	0.0277907
A0A131YQ87	Prefoldin subunit 2 OS=Rhipicephalus appendiculatus PE=4 SV=1 - [A0A131YQ87_RHIAP]	50.94	7	7	14	159	17.5382	8.104	1.23684	1.15099	1.27995	1.22259	0.0277953
A0A131YAC0	Putative ATP-dependent RNA helicase DDX4 OS=Rhipicephalus appendiculatus PE=4 SV=1 - [A0A131YAC0_RHIAP]	48.89	2	33	204	808	84.8774	6.22705	1.30726	1.28003	1.47473	1.35401	0.0283162
L7M5Z6	Uncharacterized protein OS=Rhipicephalus pulchellus PE=2 SV=1 - [L7M5Z6_9ACAR]	62.16	7	7	17	111	12.5018	10.0376	1.16466	1.31713	1.27521	1.25233	0.0309811
A0A023GKW5	Inosine-5'-monophosphate dehydrogenase OS=Amblyomma triste PE=2 SV=1 - [A0A023GKW5_9ACAR]	30.92	4	14	59	511	54.9635	8.51416	1.28899	1.19154	1.15889	1.21314	0.0320082
L7MA02	Putative secreted peptide OS=Rhipicephalus pulchellus PE=2 SV=1 - [L7MA02_9ACAR]	29.63	5	5	20	189	21.7469	5.021	1.18016	1.33872	1.23805	1.25231	0.0320964
G3MM02	Uncharacterized protein OS=Amblyomma maculatum PE=2 SV=1 - [G3MM02_9ACAR]	35.78	6	6	12	204	24.4483	11.2388	1.29134	1.28299	1.15332	1.24255	0.0322977
L7LYW1	Uncharacterized protein OS=Rhipicephalus pulchellus PE=2 SV=1 - [L7LYW1_9ACAR]	23.74	2	6	23	278	31.1391	6.46826	1.16362	1.2829	1.17265	1.20639	0.0328281
A0A131XDY8	Putative small heat shock protein ii OS=Hyalomma excavatum PE=2 SV=1 - [A0A131XDY8_9ACAR]	38.12	2	6	37	181	20.5885	8.30908	1.65945	2.29825	2.03297	1.99689	0.0328517
A0A131YLZ8	Threonyl-tRNA synthetase OS=Rhipicephalus appendiculatus PE=3 SV=1 - [A0A131YLZ8_RHIAP]	43.26	4	21	65	534	62.1397	8.01611	1.24103	1.2616	1.42992	1.31085	0.0351078
L7M3K2	60S ribosomal protein L13 OS=Rhipicephalus pulchellus PE=2 SV=1 - [L7M3K2_9ACAR]	34.11	3	9	55	214	24.7836	11.0923	1.18917	1.33356	1.1999	1.24088	0.0352285
A0A023FJP9	Putative lethal 2 37cc OS=Amblyomma cajennense PE=2 SV=1 - [A0A023FJP9_9ACAR]	56.94	1	13	103	281	30.9172	6.7124	1.16135	1.31463	1.21603	1.23067	0.0357853
A0A131Z7R0	E3 ubiquitin-protein ligase HUWE1 (Fragment) OS=Rhipicephalus appendiculatus PE=4 SV=1 - [A0A131Z7R0_RHIAP]	20.75	5	53	108	3167	336.098	5.03369	1.25637	1.50478	1.34644	1.3692	0.036568
L7M0Z9	Putative sugar phosphatase of the had superfamily carbohydrate transport and metabolism OS=Rhipicephalus pulchellus PE=2 SV=1 - [L7M0Z9_9ACAR]	8.49	3	3	4	259	28.6731	7.50342	1.31304	1.16148	1.32383	1.26612	0.0366682
A0A131YNV4	Alpha-L-fucosidase OS=Rhipicephalus appendiculatus PE=4 SV=1 - [A0A131YNV4_RHIAP]	4.58	2	2	3	480	54.8414	5.96045	1.30616	1.16176	1.19563	1.22119	0.0367279
A0A131YHA4	Clathrin heavy chain OS=Rhipicephalus appendiculatus PE=3 SV=1 - [A0A131YHA4_RHIAP]	48.68	1	69	281	1670	190.673	5.77002	1.17603	1.36427	1.31536	1.28522	0.0369359
A0A0C9S095	Putative 60s ribosomal protein l30 OS=Amblyomma americanum PE=2 SV=1 - [A0A0C9S095_AMBAM]	66.07	8	8	48	112	12.4346	9.71533	1.32471	1.18814	1.18478	1.23254	0.0371162
A0A131XID5	Putative chaperonin subunit OS=Hyalomma excavatum PE=2 SV=1 - [A0A131XID5_9ACAR]	58.74	2	29	308	572	61.007	5.56689	1.16053	1.33861	1.2883	1.26248	0.0384417
A0A131XBK3	Putative atp-dependent rna helicase OS=Hyalomma excavatum PE=2 SV=1 - [A0A131XBK3_9ACAR]	81.67	1	35	510	442	50.3973	8.23584	1.27539	1.444	1.23375	1.31771	0.0385762
L7M6S1	Putative heat shock-related protein OS=Rhipicephalus pulchellus PE=2 SV=1 - [L7M6S1_9ACAR]	56.67	4	9	207	180	20.2572	7.81104	1.2454	1.35785	1.1747	1.25932	0.0397837
A0A131Z1Q1	Plasminogen activator inhibitor 1 RNA-binding protein OS=Rhipicephalus appendiculatus PE=4 SV=1 - [A0A131Z1Q1_RHIAP]	23.25	11	11	52	443	48.1846	6.02393	1.16531	1.35183	1.35945	1.2922	0.0441033
A0A131XM70	Putative heat shock-related protein OS=Hyalomma excavatum PE=2 SV=1 - [A0A131XM70_9ACAR]	24.58	1	5	122	179	20.198	7.51807	1.3514	1.49781	1.22728	1.35883	0.044339
A0A0C9S5H5	Putative cathepsin l-associated protein (Fragment) OS=Amblyomma americanum PE=2 SV=1 - [A0A0C9S5H5_AMBAM]	5.56	1	2	13	270	29.6586	8.5874	1.22075	1.28882	1.45997	1.32318	0.0452192
A0A131XC34	Putative aaa+-type atpase (Fragment) OS=Hyalomma excavatum PE=2 SV=1 - [A0A131XC34_9ACAR]	40.6	11	25	59	601	67.3239	9.20264	1.31504	1.25842	1.13614	1.23653	0.0463741
A0A131YZX7	Uncharacterized protein OS=Rhipicephalus appendiculatus PE=4 SV=1 - [A0A131YZX7_RHIAP]	2.1	1	1	4	428	47.7151	4.91943	1.8515	1.36503	1.70613	1.64089	0.0470618
L7LWZ7	Putative maternal expression at 31b OS=Rhipicephalus pulchellus PE=2 SV=1 - [L7LWZ7_9ACAR]	80.54	1	35	507	442	50.4013	8.23584	1.47618	1.94033	1.53154	1.64935	0.0472348
A0A131Z7P4	Tudor domain-containing protein 1/4/6/7 (Fragment) OS=Rhipicephalus appendiculatus PE=4 SV=1 - [A0A131Z7P4_RHIAP]	12.36	16	16	64	1424	154.404	4.80518	1.30835	1.21536	1.13664	1.22012	0.0472522
A0A131Z1F4	3-hydroxyacyl-CoA dehydrogenase / 3a,7a,12a-trihydroxy-5b-cholest-24-enoyl-CoA hydratase OS=Rhipicephalus appendiculatus PE=4 SV=1 - [A0A131Z1F4_RHIAP]	29.48	2	31	89	1150	125.179	7.6499	1.48344	1.63717	1.26958	1.4634	0.0490454
A0A131YVM9	Valacyclovir hydrolase-like protein OS=Rhipicephalus appendiculatus PE=4 SV=1 - [A0A131YVM9_RHIAP]	14.86	5	5	10	296	33.4133	8.66064	1.24132	1.29391	1.12206	1.2191	0.0498497
A0A131YTR3	Member of chemokine like factor super family OS=Rhipicephalus appendiculatus PE=4 SV=1 - [A0A131YTR3_RHIAP]	19.15	2	2	4	188	20.8365	8.54346	0.520074	0.512121	0.503315	0.511837	9.82833e-05
A0A131YUY5	Nucleoside diphosphate kinase OS=Rhipicephalus appendiculatus PE=3 SV=1 - [A0A131YUY5_RHIAP]	31.58	5	5	19	171	19.3041	9.23193	0.823897	0.820187	0.83153	0.825205	0.000364679
L7LWM9	Putative karyopherin importin beta 3 OS=Rhipicephalus pulchellus PE=2 SV=1 - [L7LWM9_9ACAR]	34.85	2	31	70	1096	122.508	4.86865	0.5216	0.558147	0.522334	0.534027	0.000669369
D0URB6	Methylmalonate semialdehyde dehydrogenase (Fragment) OS=Amblyomma sp. 'Amb2' PE=2 SV=1 - [D0URB6_9ACAR]	34.62	1	4	21	156	16.9266	8.03076	0.712683	0.724841	0.698595	0.712039	0.00069279
L7M982	Putative tick thioester protein OS=Rhipicephalus pulchellus PE=2 SV=1 - [L7M982_9ACAR]	22.36	1	29	77	1485	165.378	5.45264	0.631281	0.606399	0.596902	0.611527	0.00069549
G3MS57	Uncharacterized protein OS=Amblyomma maculatum PE=2 SV=1 - [G3MS57_9ACAR]	6.25	1	2	2	336	37.9075	6.41748	0.242082	0.212045	0.163185	0.205771	0.000836879
A0A023FUU6	Putative tick serpins 14 (Fragment) OS=Amblyomma parvum PE=2 SV=1 - [A0A023FUU6_9ACAR]	2.4	1	1	1	250	27.8363	5.99854	0.48803	0.464563	0.434227	0.462274	0.000837734
A0A131XLE9	Putative apoptosis regulator protein of the bcl-2 family OS=Hyalomma excavatum PE=2 SV=1 - [A0A131XLE9_9ACAR]	30.73	5	5	6	192	21.4648	4.95752	0.803617	0.825262	0.812406	0.813762	0.00113692
L7M660	Uncharacterized protein OS=Rhipicephalus pulchellus PE=2 SV=1 - [L7M660_9ACAR]	23.44	6	6	11	273	30.8665	8.36768	0.689345	0.718703	0.686991	0.698347	0.00114166
V5HYY5	Uncharacterized protein (Fragment) OS=Ixodes ricinus PE=2 SV=1 - [V5HYY5_IXORI]	15.29	1	10	19	680	74.1696	6.75635	0.693261	0.680571	0.651411	0.675081	0.00145074
A0A131XS66	Uncharacterized protein OS=Hyalomma excavatum PE=2 SV=1 - [A0A131XS66_9ACAR]	65.29	7	7	24	121	13.7727	5.07178	0.789619	0.76351	0.788316	0.780482	0.00149399
A0A023FGP0	Putative myosin essential light chain ef-hand protein superfamily OS=Amblyomma cajennense PE=2 SV=1 - [A0A023FGP0_9ACAR]	63.27	6	6	30	147	16.539	4.65283	0.768423	0.787056	0.755662	0.77038	0.00157225
A0A131XCB4	Putative secreted salivary gland peptide OS=Hyalomma excavatum PE=2 SV=1 - [A0A131XCB4_9ACAR]	9.58	1	2	2	167	15.8394	8.74854	0.337986	0.431304	0.393438	0.387576	0.00195204
A0A131XHX0	Putative cytoskeletal regulator flightless-i (Fragment) OS=Hyalomma excavatum PE=2 SV=1 - [A0A131XHX0_9ACAR]	20.03	3	14	32	779	87.8627	5.71924	0.654433	0.691421	0.701018	0.682291	0.00199214
A0A131Z996	Prefoldin subunit 1 OS=Rhipicephalus appendiculatus PE=4 SV=1 - [A0A131Z996_RHIAP]	37.9	2	5	13	124	14.2071	7.92822	0.786298	0.758612	0.791974	0.778961	0.00216672
A0A131YS54	Microplusin OS=Rhipicephalus appendiculatus PE=4 SV=1 - [A0A131YS54_RHIAP]	5.74	1	1	2	122	13.3744	5.71924	0.405192	0.317782	0.414982	0.379318	0.00246892
A0A131Z6S2	Myo-inositol-1-phosphate synthase OS=Rhipicephalus appendiculatus PE=4 SV=1 - [A0A131Z6S2_RHIAP]	37.73	17	17	58	538	59.0531	7.09326	0.659444	0.591598	0.633186	0.628076	0.00280838
L7M5W5	Uncharacterized protein OS=Rhipicephalus pulchellus PE=2 SV=1 - [L7M5W5_9ACAR]	7.98	3	3	3	263	29.734	7.75244	0.70036	0.642203	0.644442	0.662335	0.00315902
A0A023FNE9	Putative elongation factor 2-like isoform 1 OS=Amblyomma cajennense PE=2 SV=1 - [A0A023FNE9_9ACAR]	69.08	1	49	495	844	94.4612	6.7124	0.478438	0.565926	0.547008	0.530457	0.00318844
A0A0K8RPH1	Putative alpha-parvin (Fragment) OS=Ixodes ricinus PE=2 SV=1 - [A0A0K8RPH1_IXORI]	17.71	2	5	11	367	41.9412	6.06201	0.757125	0.709043	0.749711	0.738626	0.0032538
A0A131YP26	Chorion peroxidase like protein OS=Rhipicephalus appendiculatus PE=4 SV=1 - [A0A131YP26_RHIAP]	14.98	8	8	14	808	90.1999	6.45557	0.822838	0.797157	0.834491	0.818162	0.00365792
A0A131Z7S2	Uncharacterized protein (Fragment) OS=Rhipicephalus appendiculatus PE=4 SV=1 - [A0A131Z7S2_RHIAP]	2.98	1	1	1	302	33.0445	9.72998	0.776114	0.808104	0.818116	0.800778	0.00401774
L7M2A4	Putative alpha actinin OS=Rhipicephalus pulchellus PE=2 SV=1 - [L7M2A4_9ACAR]	58.81	50	50	200	891	103.098	6.11279	0.839613	0.811147	0.799965	0.816909	0.00412957
A0A131YH38	Calponin OS=Rhipicephalus appendiculatus PE=3 SV=1 - [A0A131YH38_RHIAP]	67.2	11	11	63	186	20.5572	8.07471	0.764339	0.727668	0.704293	0.7321	0.00422785
A0A131Z904	Glycine rich superfamily member (Fragment) OS=Rhipicephalus appendiculatus PE=4 SV=1 - [A0A131Z904_RHIAP]	25.47	1	3	43	161	14.2157	9.75928	0.198061	0.338961	0.341418	0.292813	0.004459
L7LSI5	Putative 4-aminobutyrate aminotransferase OS=Rhipicephalus pulchellus PE=2 SV=1 - [L7LSI5_9ACAR]	7.73	3	3	3	543	60.3668	8.83643	0.736351	0.714034	0.669361	0.706582	0.00447485
A0A131YEV8	Glycine rich superfamily member OS=Rhipicephalus appendiculatus PE=4 SV=1 - [A0A131YEV8_RHIAP]	15.44	1	2	12	149	14.1277	9.43701	0.216434	0.380119	0.242905	0.27982	0.004925
A0A0C9SCS4	Putative myosin regulatory light chain ef-hand protein OS=Amblyomma americanum PE=2 SV=1 - [A0A0C9SCS4_AMBAM]	58.38	8	8	48	173	19.9447	4.97021	0.796177	0.757973	0.739859	0.764669	0.00493817
L7LRQ1	Putative molecular chaperone dnaj superfamily OS=Rhipicephalus pulchellus PE=2 SV=1 - [L7LRQ1_9ACAR]	21.16	7	7	17	449	48.3616	9.18799	0.697827	0.674667	0.745896	0.70613	0.00505672
A0A131Y5D8	Putative serine protease inhibitor OS=Ixodes ricinus PE=2 SV=1 - [A0A131Y5D8_IXORI]	7.22	1	1	1	291	32.3197	6.21436	0.513423	0.47797	0.600178	0.530524	0.00592521
A0A131XKC1	Putative glycine-rich secreted cement protein OS=Hyalomma excavatum PE=2 SV=1 - [A0A131XKC1_9ACAR]	12.8	1	3	39	336	28.8241	9.31982	0.0467832	0.239004	0.238627	0.174805	0.00596341
A0A023FGQ6	Putative 4-hydroxyphenylpyruvate dioxygenase (Fragment) OS=Amblyomma cajennense PE=2 SV=1 - [A0A023FGQ6_9ACAR]	6.44	1	1	2	202	23.4409	5.8208	0.742345	0.664008	0.679207	0.695187	0.00613431
A0A131YGN8	Myosin heavy chain OS=Rhipicephalus appendiculatus PE=3 SV=1 - [A0A131YGN8_RHIAP]	50.3	5	98	397	1978	227.634	5.50342	0.744074	0.80291	0.786672	0.777886	0.00618068
D0E0G4	Putative chitinase OS=Rhipicephalus sanguineus PE=2 SV=1 - [D0E0G4_RHISA]	10.25	4	4	5	439	48.8995	5.85889	0.700953	0.6189	0.695756	0.67187	0.00647227
A0A0C9R3R6	Putative conserved secreted protein (Fragment) OS=Amblyomma americanum PE=2 SV=1 - [A0A0C9R3R6_AMBAM]	14.74	1	1	1	95	10.3873	5.05908	0.485223	0.605181	0.578266	0.556224	0.00663909
A0A131XI50	Putative secreted salivary gland peptide OS=Hyalomma excavatum PE=2 SV=1 - [A0A131XI50_9ACAR]	16.55	1	2	14	145	13.9046	9.48096	0.201436	0.40456	0.320245	0.308747	0.00718652
B7PPN9	Secreted salivary gland peptide, putative (Fragment) OS=Ixodes scapularis GN=IscW_ISCW024312 PE=4 SV=1 - [B7PPN9_IXOSC]	10.45	1	1	6	67	6.96931	8.06006	0.257264	0.341795	0.449297	0.349452	0.00721699
A0A131Z6B3	Farnesoic acid o-methyltransferase OS=Rhipicephalus appendiculatus PE=4 SV=1 - [A0A131Z6B3_RHIAP]	13.92	2	2	8	158	17.1211	6.63916	0.38219	0.535369	0.49049	0.46935	0.00726082
L7LSQ9	Putative microplusin-like antibacteral peptide OS=Rhipicephalus pulchellus PE=2 SV=1 - [L7LSQ9_9ACAR]	11.48	1	1	4	122	13.5726	5.71924	0.200895	0.386209	0.381419	0.322841	0.00801442
A0A131YBJ4	Neurofilament heavy polypeptide OS=Rhipicephalus appendiculatus PE=4 SV=1 - [A0A131YBJ4_RHIAP]	14.19	6	11	40	902	95.77	7.13721	0.725501	0.80028	0.750716	0.758832	0.00819321
A0A131YV19	cAMP-dependent protein kinase regulator OS=Rhipicephalus appendiculatus PE=4 SV=1 - [A0A131YV19_RHIAP]	15.67	6	6	11	383	43.3848	5.43994	0.853452	0.799274	0.835084	0.82927	0.00857024
F0J8U1	Prostatic acid phosphatase-like protein (Fragment) OS=Amblyomma variegatum PE=2 SV=1 - [F0J8U1_AMBVA]	6.33	1	1	1	158	17.7389	7.89893	0.778447	0.794533	0.720055	0.764345	0.00909352
L7M225	Putative lysosomal pro-x carboxypeptidase-like protein OS=Rhipicephalus pulchellus PE=2 SV=1 - [L7M225_9ACAR]	8.14	5	5	5	467	52.2023	5.41455	0.510986	0.455984	0.612022	0.526331	0.00917784
A0A131XRZ9	Putative transcriptional coactivator (Fragment) OS=Hyalomma excavatum PE=2 SV=1 - [A0A131XRZ9_9ACAR]	36.41	1	27	84	879	98.0257	6.49365	0.773103	0.818027	0.835709	0.808946	0.00937943
A0A131YDL7	Coronin OS=Rhipicephalus appendiculatus PE=3 SV=1 - [A0A131YDL7_RHIAP]	14.43	7	7	12	499	55.6301	6.37939	0.759584	0.681169	0.662301	0.701018	0.00977934
F0J8P4	Toll-like receptor 5 (Fragment) OS=Amblyomma variegatum PE=2 SV=1 - [F0J8P4_AMBVA]	5.82	1	1	1	189	21.1328	4.85596	0.522242	0.343617	0.489529	0.451796	0.00988345
A0A131YWH0	Tick thioester protein OS=Rhipicephalus appendiculatus PE=4 SV=1 - [A0A131YWH0_RHIAP]	23.58	1	29	74	1484	165.323	5.77002	0.683837	0.740825	0.776283	0.733648	0.0100662
A0A131XNK4	V-type proton ATPase subunit a OS=Hyalomma excavatum PE=2 SV=1 - [A0A131XNK4_9ACAR]	13.06	9	9	17	842	95.4764	6.82959	0.696314	0.623893	0.733853	0.684686	0.0103127
L7MB61	Serine/threonine-protein phosphatase OS=Rhipicephalus pulchellus PE=2 SV=1 - [L7MB61_9ACAR]	45.23	7	12	36	325	36.8935	6.18896	0.808517	0.735559	0.730719	0.758265	0.0106638
A0A131Z4G0	Cystatin OS=Rhipicephalus appendiculatus PE=3 SV=1 - [A0A131Z4G0_RHIAP]	9.29	1	1	4	140	15.0665	8.82178	0.558676	0.492205	0.648133	0.566338	0.0106783
A0A131YLP3	Ubiquitin-protein ligase E3 A OS=Rhipicephalus appendiculatus PE=4 SV=1 - [A0A131YLP3_RHIAP]	16.99	14	14	21	989	110.42	5.32568	0.861829	0.831731	0.800994	0.831518	0.0106913
L7M3M1	Putative ran-specific gtpase-activating protein OS=Rhipicephalus pulchellus PE=2 SV=1 - [L7M3M1_9ACAR]	39.82	2	9	46	226	25.6717	5.30029	0.634351	0.738346	0.721253	0.697983	0.0111747
L7M049	Putative long-chain acyl-coa synthetase amp-forming OS=Rhipicephalus pulchellus PE=2 SV=1 - [L7M049_9ACAR]	7.53	4	4	8	717	79.8661	7.92822	0.748559	0.63327	0.687851	0.689893	0.011333
A0A131YJN9	Kinesin-like protein OS=Rhipicephalus appendiculatus PE=3 SV=1 - [A0A131YJN9_RHIAP]	31.19	29	29	48	978	110.181	6.37939	0.764569	0.809168	0.837602	0.80378	0.0115305
A0A131Z3P5	Heat shock 70kDa protein 5 OS=Rhipicephalus appendiculatus PE=3 SV=1 - [A0A131Z3P5_RHIAP]	55.39	7	37	437	659	72.3985	5.46533	0.686115	0.591315	0.539595	0.605675	0.011631
A0A131Z8H9	Glycine rich cell wall structural protein 18 (Fragment) OS=Rhipicephalus appendiculatus PE=4 SV=1 - [A0A131Z8H9_RHIAP]	3.53	2	2	2	624	60.6002	8.27979	0.701723	0.588567	0.696097	0.662129	0.0116665
A0A131YLT3	Transcription factor l2 OS=Rhipicephalus appendiculatus PE=4 SV=1 - [A0A131YLT3_RHIAP]	23.18	13	17	29	798	88.2883	4.86865	0.700451	0.771515	0.789416	0.753794	0.0119581
A0A131YW35	Heat shock protein OS=Rhipicephalus appendiculatus PE=3 SV=1 - [A0A131YW35_RHIAP]	57.22	8	8	39	187	21.4849	6.02393	0.771919	0.717585	0.663342	0.717616	0.012097
F0JA43	Histone H3 OS=Amblyomma variegatum PE=2 SV=1 - [F0JA43_AMBVA]	23.53	1	4	27	136	15.3185	11.2681	0.762786	0.657012	0.663378	0.694392	0.0123258
A0A131XCV1	Putative conserved secreted protein OS=Hyalomma excavatum PE=2 SV=1 - [A0A131XCV1_9ACAR]	5.28	2	2	3	303	33.8414	7.81104	0.750389	0.639146	0.726412	0.705316	0.0129026
F0J932	AICAR transformylase/IMP cyclohydrolase/methylglyoxal synthase (Fragment) OS=Amblyomma variegatum PE=2 SV=1 - [F0J932_AMBVA]	41.38	2	6	16	203	21.8085	6.93213	0.75221	0.756361	0.830149	0.779574	0.0129354
D0UM27	ATP synthase (Fragment) OS=Amblyomma sp. 'Amb2' PE=2 SV=1 - [D0UM27_9ACAR]	17.86	3	3	4	168	19.0594	4.52588	0.748759	0.627631	0.646697	0.674362	0.0130737
A0A131Z0M9	Histone H1/5 OS=Rhipicephalus appendiculatus PE=3 SV=1 - [A0A131Z0M9_RHIAP]	41.41	5	10	71	198	20.5981	11.0483	0.847209	0.799804	0.768381	0.805131	0.013543
A0A131ZBF8	Glutamate receptor ionotropic n methyl d aspartate associated protein (Fragment) OS=Rhipicephalus appendiculatus PE=4 SV=1 - [A0A131ZBF8_RHIAP]	1.94	1	1	1	464	50.2695	4.37354	0.325694	0.553643	0.46766	0.448999	0.014239
L7M002	Putative prolyl 4-hydroxylase subunit alpha-1 OS=Rhipicephalus pulchellus PE=2 SV=1 - [L7M002_9ACAR]	1.46	1	1	1	548	62.5779	7.84033	0.63928	0.467862	0.602245	0.569796	0.0143386
A0A023FY31	Putative glycinamide ribonucleotide synthetase gars/aminoimidazole ribonucleotide synthetase airs (Fragment) OS=Amblyomma parvum PE=2 SV=1 - [A0A023FY31_9ACAR]	30.14	1	19	65	773	82.6014	6.30322	0.86305	0.788551	0.809037	0.820213	0.0149336
L7MMT8	Putative tick thioester protein (Fragment) OS=Rhipicephalus pulchellus PE=2 SV=1 - [L7MMT8_9ACAR]	8.42	2	11	29	1532	167.648	5.31299	0.483239	0.664001	0.590755	0.579332	0.0152168
A0A131YK47	Transglutaminase/protease like proteins OS=Rhipicephalus appendiculatus PE=4 SV=1 - [A0A131YK47_RHIAP]	2.38	2	2	3	755	84.8149	6.84424	0.705517	0.583431	0.543039	0.610662	0.0153739
L7M6V2	Putative adenosine deaminase OS=Rhipicephalus pulchellus PE=2 SV=1 - [L7M6V2_9ACAR]	41.69	5	15	38	355	39.7683	6.68311	0.788599	0.817288	0.865182	0.82369	0.0156761
A0A131Z4Z4	M20 domain containing peptidase OS=Rhipicephalus appendiculatus PE=4 SV=1 - [A0A131Z4Z4_RHIAP]	29.55	2	2	2	88	10.407	7.28369	0.644503	0.600345	0.745233	0.66336	0.0158369
G3MF47	Alpha-amylase (Fragment) OS=Amblyomma maculatum PE=2 SV=1 - [G3MF47_9ACAR]	4.44	2	2	7	496	56.3458	6.29053	0.57267	0.501782	0.684211	0.586221	0.0160705
A0A131YRC4	Tetratricopeptide repeat protein OS=Rhipicephalus appendiculatus PE=4 SV=1 - [A0A131YRC4_RHIAP]	12.67	3	3	4	292	34.0281	6.06201	0.666815	0.785387	0.74374	0.731981	0.0163796
A0A023FJI4	Putative troponin t skeletal muscle OS=Amblyomma cajennense PE=2 SV=1 - [A0A023FJI4_9ACAR]	18.41	1	8	29	391	46.7623	4.84326	0.517816	0.528464	0.687495	0.577925	0.0164842
A0A131YQ97	Hepatitis B virus X-interacting protein OS=Rhipicephalus appendiculatus PE=4 SV=1 - [A0A131YQ97_RHIAP]	62.64	4	4	16	91	9.47991	5.08447	0.777939	0.662953	0.658359	0.69975	0.0165528
A0A131YS34	Niemann-Pick C2 protein OS=Rhipicephalus appendiculatus PE=4 SV=1 - [A0A131YS34_RHIAP]	4.67	1	1	8	150	16.0531	6.27783	0.630557	0.626731	0.759126	0.672138	0.017158
A0A131YVY4	Paxillin OS=Rhipicephalus appendiculatus PE=4 SV=1 - [A0A131YVY4_RHIAP]	9.06	4	4	6	541	60.1228	7.6499	0.726866	0.676782	0.798473	0.73404	0.0171754
A0A023FST8	Putative large gyy 1 OS=Amblyomma cajennense PE=2 SV=1 - [A0A023FST8_9ACAR]	23.66	2	2	3	131	13.7636	9.56885	0.381078	0.610266	0.421151	0.470832	0.0173723
L7M6Q8	Peptidyl-prolyl cis-trans isomerase OS=Rhipicephalus pulchellus PE=2 SV=1 - [L7M6Q8_9ACAR]	37.24	1	8	50	196	21.1861	7.48877	0.814122	0.74742	0.700355	0.753966	0.0175231
L7MBX9	Putative ml domain protein OS=Rhipicephalus pulchellus PE=2 SV=1 - [L7MBX9_9ACAR]	31.15	5	5	19	183	20.4133	7.73779	0.434607	0.469451	0.645858	0.516639	0.0178126
A0A023FHH5	Histone H2A OS=Amblyomma cajennense PE=2 SV=1 - [A0A023FHH5_9ACAR]	37.1	1	4	44	124	13.3115	10.7261	0.81247	0.761935	0.851835	0.808747	0.0180091
A0A131YPX6	Metastriate one of each protein family OS=Rhipicephalus appendiculatus PE=4 SV=1 - [A0A131YPX6_RHIAP]	7.62	2	2	2	210	23.376	5.92236	0.237115	0.376983	0.532451	0.382183	0.0185323
A0A023GG53	Putative thymus-specific serine protease OS=Amblyomma triste PE=2 SV=1 - [A0A023GG53_9ACAR]	11.35	5	6	16	502	56.2648	5.64307	0.774454	0.749695	0.847668	0.790606	0.0191653
A0A034WXM8	Secreted protein 29 (Fragment) OS=Rhipicephalus microplus PE=4 SV=1 - [A0A034WXM8_RHIMP]	13.57	2	4	10	339	38.4162	10.7847	0.736486	0.566153	0.65747	0.653369	0.0195678
A0A131YGD9	EF-Hand domain-containing protein OS=Rhipicephalus appendiculatus PE=4 SV=1 - [A0A131YGD9_RHIAP]	7.81	2	2	2	192	22.3354	5.35107	0.43011	0.171846	0.461632	0.354529	0.0196307
A0A131Z258	Tick serine protease OS=Rhipicephalus appendiculatus PE=3 SV=1 - [A0A131Z258_RHIAP]	2.22	1	1	1	450	48.0569	8.11865	0.71052	0.738526	0.589547	0.679531	0.0197463
C9W1I2	Putative beta thymosin OS=Rhipicephalus sanguineus PE=2 SV=1 - [C9W1I2_RHISA]	79.51	6	12	205	122	13.9311	5.75732	0.80936	0.699172	0.78664	0.765057	0.0198335
A0A131YL05	Amblyomma 40 33 family member OS=Rhipicephalus appendiculatus PE=4 SV=1 - [A0A131YL05_RHIAP]	18.47	2	4	9	222	24.7789	9.40771	0.769626	0.764971	0.650552	0.728383	0.0199391
L7LRC2	Putative glycine rich protein OS=Rhipicephalus pulchellus PE=2 SV=1 - [L7LRC2_9ACAR]	41.54	5	5	5	130	13.2672	9.08545	0.23559	0.538759	0.409007	0.394452	0.0203912
A0A131XQK1	Putative leucine aminopeptidase (Fragment) OS=Hyalomma excavatum PE=2 SV=1 - [A0A131XQK1_9ACAR]	24.28	3	14	47	523	56.2059	7.81104	0.724339	0.821119	0.702161	0.749207	0.020555
F0J9D4	Vacuolar sorting protein VPS24 (Fragment) OS=Amblyomma variegatum PE=2 SV=1 - [F0J9D4_AMBVA]	22.5	4	4	7	200	22.4515	5.56689	0.708805	0.805299	0.810286	0.774797	0.0208377
L7M7W0	Putative hydroxyacylglutathione hydrolase mitochondrial OS=Rhipicephalus pulchellus PE=2 SV=1 - [L7M7W0_9ACAR]	24.42	1	6	35	258	28.9746	6.45557	0.754452	0.818964	0.850366	0.807927	0.0209296
A0A131YI62	Dual oxidase like OS=Rhipicephalus appendiculatus PE=4 SV=1 - [A0A131YI62_RHIAP]	8.29	13	13	19	1640	186.229	8.23584	0.858991	0.767038	0.767341	0.79779	0.0221434
A0A131Z704	Heat shock protein OS=Rhipicephalus appendiculatus PE=3 SV=1 - [A0A131Z704_RHIAP]	36.08	7	7	14	194	21.8443	6.13818	0.740896	0.781254	0.849684	0.790611	0.02223
A0A131YS58	Ubiquitin-conjugating enzyme E2 C OS=Rhipicephalus appendiculatus PE=3 SV=1 - [A0A131YS58_RHIAP]	16.76	2	2	3	179	20.2934	6.55127	0.669237	0.711404	0.808726	0.729789	0.0225763
A0A023GKB6	Putative equilibrative nucleoside transporter protein (Fragment) OS=Amblyomma triste PE=2 SV=1 - [A0A023GKB6_9ACAR]	11.3	4	4	4	292	32.2601	6.96143	0.686657	0.819796	0.733736	0.74673	0.0228767
A0A131XF98	Putative eukaryotic translation initiation factor 3 subunit m (Fragment) OS=Hyalomma excavatum PE=2 SV=1 - [A0A131XF98_9ACAR]	40	2	14	34	390	43.7527	5.59229	0.601081	0.621259	0.767529	0.66329	0.0234109
L7MBU1	Putative amblyomma 40-33 family member OS=Rhipicephalus pulchellus PE=2 SV=1 - [L7MBU1_9ACAR]	31.82	2	8	18	220	24.5249	9.33447	0.454042	0.601981	0.679247	0.578423	0.0236918
A0A131XB75	Putative plexins functional semaphorin receptor (Fragment) OS=Hyalomma excavatum PE=2 SV=1 - [A0A131XB75_9ACAR]	3.85	6	6	7	1532	171.736	6.46826	0.770537	0.655467	0.789758	0.738587	0.0247741
A0A131X9N8	Putative gnl-cdd-187611 cd05353 hydroxyacyl-coa-like dh sdr c-like protein OS=Hyalomma excavatum PE=2 SV=1 - [A0A131X9N8_9ACAR]	22.8	1	26	80	1149	125.527	7.63525	0.811054	0.779722	0.876576	0.822451	0.0248688
A0A131YY08	cAMP-dependent protein kinase regulator OS=Rhipicephalus appendiculatus PE=4 SV=1 - [A0A131YY08_RHIAP]	26.46	9	9	13	378	42.6667	5.21143	0.653844	0.806653	0.694769	0.718422	0.0253118
A0A034WXC6	Secreted protein 13 OS=Rhipicephalus microplus PE=4 SV=1 - [A0A034WXC6_RHIMP]	7.6	2	2	5	250	27.4852	5.03369	0.248896	0.44849	0.577619	0.425002	0.0265567
A0A034WTW0	Kunitz domain-containing protein 1 OS=Rhipicephalus microplus PE=4 SV=1 - [A0A034WTW0_RHIMP]	7.69	6	6	71	689	78.0797	7.45947	0.597366	0.536588	0.746168	0.626708	0.026703
A0A131XGH7	Putative mitogen inducible protein product OS=Hyalomma excavatum PE=2 SV=1 - [A0A131XGH7_9ACAR]	5.87	3	3	4	682	77.7162	6.55127	0.715557	0.631243	0.796806	0.714535	0.0269078
L7ML39	Putative dna polymerase iii subunit gamma and tau (Fragment) OS=Rhipicephalus pulchellus PE=2 SV=1 - [L7ML39_9ACAR]	4.42	1	1	3	339	36.0607	3.90381	0.394557	0.535567	0.66841	0.532845	0.0274708
A0A023FMK1	Putative tick defensins 1 OS=Amblyomma cajennense PE=2 SV=1 - [A0A023FMK1_9ACAR]	21.62	2	2	3	74	7.86507	9.30518	0.28412	0.612174	0.380702	0.425665	0.0275394
A0A131YNN9	Uncharacterized protein OS=Rhipicephalus appendiculatus PE=4 SV=1 - [A0A131YNN9_RHIAP]	42.64	7	7	10	197	21.5831	8.96826	0.865794	0.762435	0.84007	0.822766	0.0293774
A0A131Z9L0	Catalase (Fragment) OS=Rhipicephalus appendiculatus PE=4 SV=1 - [A0A131Z9L0_RHIAP]	42.53	2	7	32	174	19.9059	8.26514	0.681329	0.833071	0.739157	0.751186	0.0301572
L7LR39	Putative serine/threonine protein phosphatase 2a regulatory subunit OS=Rhipicephalus pulchellus PE=2 SV=1 - [L7LR39_9ACAR]	27.33	14	14	27	600	68.8927	7.43018	0.648666	0.781383	0.795388	0.741812	0.0312551
A0A131XIX2	Beta-hexosaminidase OS=Hyalomma excavatum PE=2 SV=1 - [A0A131XIX2_9ACAR]	17.06	5	7	21	557	63.3982	6.04932	0.534952	0.559701	0.758383	0.617679	0.0325489
A0A131YR94	Niemann-Pick C2 protein OS=Rhipicephalus appendiculatus PE=4 SV=1 - [A0A131YR94_RHIAP]	17.22	2	2	7	151	16.4835	8.38232	0.684644	0.377799	0.43983	0.500758	0.0334472
A0A131YUD1	Protein O-GlcNAcase / histone acetyltransferase OS=Rhipicephalus appendiculatus PE=4 SV=1 - [A0A131YUD1_RHIAP]	2.59	2	2	2	810	90.8513	5.22412	0.885559	0.776095	0.834944	0.832199	0.033742
A0A131YLD5	TIL domain containing protein OS=Rhipicephalus appendiculatus PE=4 SV=1 - [A0A131YLD5_RHIAP]	5.24	1	1	1	191	20.1465	8.30908	0.713998	0.744788	0.542578	0.667121	0.0339028
A0A131Z0E6	Aconitate hydratase, mitochondrial OS=Rhipicephalus appendiculatus PE=3 SV=1 - [A0A131Z0E6_RHIAP]	38.62	1	24	75	782	85.1355	7.88428	0.359531	0.514402	0.678337	0.517423	0.0345074
L7MLG3	Putative neural cell adhesion molecule l1 (Fragment) OS=Rhipicephalus pulchellus PE=2 SV=1 - [L7MLG3_9ACAR]	21.71	18	23	39	1345	149.669	5.73193	0.732079	0.796449	0.609292	0.712607	0.0346056
A0A023NL46	Actin-related protein 2 OS=Dermacentor variabilis GN=Arp2 PE=2 SV=1 - [A0A023NL46_DERVA]	20.71	1	8	19	396	45.0553	6.56592	0.56378	0.75384	0.735572	0.684397	0.0348809
A0A131ZAB9	Cyclin l1 (Fragment) OS=Rhipicephalus appendiculatus PE=3 SV=1 - [A0A131ZAB9_RHIAP]	12.56	2	2	2	207	23.0514	9.26123	0.65637	0.669335	0.828436	0.718047	0.0364077
L7LV29	Putative glycosyl hydrolase family 38 (Fragment) OS=Rhipicephalus pulchellus PE=2 SV=1 - [L7LV29_9ACAR]	5.52	1	1	1	145	16.9202	6.771	0.234366	0.448231	0.621495	0.434697	0.0370579
E4W3Z2	Heat shock 70 kDa protein 5 OS=Haemaphysalis longicornis PE=2 SV=1 - [E4W3Z2_HAELO]	43.33	1	30	351	660	72.4295	5.41455	0.753852	0.579101	0.48452	0.605824	0.0377984
A0A034WXS2	Deoxyribonuclease II 1 OS=Rhipicephalus microplus PE=4 SV=1 - [A0A034WXS2_RHIMP]	6.57	3	3	3	411	45.0631	6.32861	0.809075	0.683201	0.828307	0.773528	0.0380786
B7P807	Palmitoyl-protein thioesterase, putative OS=Ixodes scapularis GN=IscW_ISCW016977 PE=4 SV=1 - [B7P807_IXOSC]	6.36	2	2	2	330	37.4554	5.40186	0.577924	0.581476	0.792645	0.650682	0.038905
L7MJY0	Putative talin (Fragment) OS=Rhipicephalus pulchellus PE=2 SV=1 - [L7MJY0_9ACAR]	36.25	14	79	170	2579	275.53	6.53662	0.860356	0.707064	0.788094	0.785171	0.039948
C6L6E2	Cysteine protease OS=Haemaphysalis longicornis GN=HlCPL-A PE=2 SV=1 - [C6L6E2_HAELO]	14.41	1	5	17	333	36.2487	6.91748	0.592492	0.725215	0.800794	0.706167	0.0403499
L7MKJ5	Putative adaptor complexes medium subunit family (Fragment) OS=Rhipicephalus pulchellus PE=2 SV=1 - [L7MKJ5_9ACAR]	24.51	8	8	11	457	52.3459	7.09326	0.874175	0.724974	0.771575	0.790241	0.0414186
A0A034WWP4	BmSEI-like 2 (Fragment) OS=Rhipicephalus microplus PE=4 SV=1 - [A0A034WWP4_RHIMP]	20.59	3	3	18	102	11.2776	8.11865	0.309676	0.527604	0.670263	0.502514	0.0416601
A0A131YN22	Zinc finger protein OS=Rhipicephalus appendiculatus PE=4 SV=1 - [A0A131YN22_RHIAP]	20.48	7	7	20	459	48.473	6.06201	0.874401	0.721071	0.785979	0.793817	0.0434426
A0A131XMC4	Putative sister chromatid cohesion complex cohesin subunit pds5 (Fragment) OS=Hyalomma excavatum PE=2 SV=1 - [A0A131XMC4_9ACAR]	3.88	4	4	5	1290	145.638	7.28369	0.579148	0.694914	0.808862	0.694308	0.0439772
A0A023GCE3	Uncharacterized protein OS=Amblyomma triste PE=2 SV=1 - [A0A023GCE3_9ACAR]	8.97	1	2	25	156	17.0821	9.40771	0.293262	0.544459	0.666386	0.501369	0.0452599
A0A131XLI9	Cystatin (Fragment) OS=Hyalomma excavatum PE=2 SV=1 - [A0A131XLI9_9ACAR]	12.12	1	1	3	132	14.4	5.24951	0.496627	0.693022	0.753998	0.647882	0.045347
A0A131YS81	Aldehyde dehydrogenase (NAD+) OS=Rhipicephalus appendiculatus PE=3 SV=1 - [A0A131YS81_RHIAP]	26.02	11	13	29	492	53.4101	6.84424	0.869281	0.698629	0.744396	0.770769	0.0460978
A0A131YFW2	Coiled-coil tumor protein d52 OS=Rhipicephalus appendiculatus PE=4 SV=1 - [A0A131YFW2_RHIAP]	54.71	1	8	47	170	18.4983	5.31299	0.479969	0.632361	0.769666	0.627332	0.0468865
Q6X4W3	Actin OS=Haemaphysalis longicornis GN=Act1 PE=2 SV=1 - [Q6X4W3_HAELO]	59.31	1	17	521	376	41.7977	5.47803	0.804926	0.884701	0.735781	0.808469	0.0469397
L7LWI3	Putative lipoprotein amino terminal region OS=Rhipicephalus pulchellus PE=2 SV=1 - [L7LWI3_9ACAR]	20.88	14	33	106	1561	179.103	6.78564	0.74999	0.631558	0.835624	0.739057	0.0477517
L7MFK2	Putative ca2+-binding actin-bundling protein (Fragment) OS=Rhipicephalus pulchellus PE=2 SV=1 - [L7MFK2_9ACAR]	38.02	24	24	81	697	77.8178	6.771	0.888665	0.738124	0.798048	0.808279	0.0483452
A0A131Z7T1	ATP-dependent RNA helicase DDX43 (Fragment) OS=Rhipicephalus appendiculatus PE=4 SV=1 - [A0A131Z7T1_RHIAP]	18.94	3	5	14	264	29.5989	5.59229	0.694272	0.762216	0.870608	0.775699	0.0486167
